# Supplementary material for: Pilot development of diagnostic tools for lower limb apophyseal injuries in children and adolescents
Source: PeerJ. 2024 Sep 20;12:e18101. doi: 10.7717/peerj.18101 (PMC11418814; doi:10.7717/peerj.18101)
Supplement: Supplemental Information 1 [file peerj-12-18101-s001.csv]

Dx - Selected Choice	Dx - Other heel pain (please describe) - Text	Has your child had heel pain for less than three months?	Does your child have pain at any other joints ie. hips, knees, hands?	Is your child between the ages of 8-14?	Does the pain resolve later that evening, or the following day when not being physically active?	Is there pain in the area highlighted in the picture	If you look at the picture and squeeze the back of the heel in a similar way, is it painful?	Has your child has an injury like a hit to the knee, or twisted or jarred it while walking or running or any other activity?	Does your child have pain at any other joints ie. hips, knees, hands?	Is your child between the ages of 8-16?	Does the knee pain increase with exercise, going up and down stairs or squatting?	Is there pain in the area highlighted in the picture	On your child’s knee, press only on the area as shown in a circle in the picture. Is that where it is sore?	Is there pain with increasing activity but no pain overnight?
CA		Yes	No	Yes	Yes	Yes	Yes
CA		Yes	No	Yes	Yes	Yes	Yes
CA		No	No	Yes	Yes	Yes	Yes
CA		No	No	Yes	Yes	Yes	Yes
CA		Yes	No	Yes	Yes	Yes	No
CA		Yes	No	Yes	Yes	Yes	Yes
CA		Yes	No	Yes	Yes	Yes	Yes
CA		No	No	Yes	Yes	Yes	Yes
CA		No	No	Yes	Yes	Yes	Yes
CA		No	No	Yes	No	Yes	Yes
CA		No	No	Yes	Yes	Yes	Yes
CA		Yes	No	Yes	Yes	Yes	Yes
CA		Yes	No	Yes	Yes	Yes	Yes
CA		No	No	Yes	No	Yes	Yes
CA		Yes	Yes	Yes	Yes	Yes	Yes
CA		No	No	Yes	Yes	Yes	Yes
CA		Yes	No	Yes	Yes	Yes	No
CA		No	Yes	No	Yes	Yes	Yes
CA		Yes	No	Yes	Yes	Yes	Yes
CA		No	No	Yes	Yes	Yes	No
CA		Yes	No	Yes	Yes	Yes	Yes
CA		Yes	No	Yes	Yes	Yes	Yes
CA		Yes	No	Yes	Yes	Yes	Yes
CA		Yes	No	Yes	Yes	Yes	Yes
CA		Yes	No	Yes	Yes	Yes	Yes
CA		No	No	Yes	Yes	No	Yes
CA		Yes	No	Yes	Yes	Yes	Yes
CA		No	No	Yes	Yes	Yes	Yes
CA & Other		Yes	No	Yes	No	Yes	Yes
CA & Other		No	No	Yes	Yes	Yes	No
CA & Other		Yes	No	Yes	Yes	Yes	Yes
CA & Other		No	Yes	Yes	No	Yes	Yes
CA & Other		Yes	No	Yes	No	Yes	Yes
Other heel pain (please describe)	Insertional Achilles Tendonitis	Yes	No	No	Yes	No	No
Other heel pain (please describe)	Insertional Achilles Tendonitis	No	No	Yes	Yes	Yes	No
Other heel pain (please describe)	Mid portion Achilles Tendonitis unilater	No	No	Yes	No	Yes	Yes
Other heel pain (please describe)	INSERTIONAL ACHILLES TENDINOITIS	No	No	No	Yes	Yes	No
Other heel pain (please describe)	Retrocalcaneal bursitis	Yes	No	Yes	Yes	Yes	No
Other heel pain (please describe)	Mid portion Achilles tendinopathy	Yes	No	Yes	Yes	Yes	No
Other heel pain (please describe)	Insertional Achilles Tendonitis	Yes	No	Yes	Yes	Yes	Yes
Other heel pain (please describe)	MTSS	No	Yes	Yes	Yes	No	No
Other heel pain (please describe)	Plantar fasciitis	Yes	No	Yes	Yes	No	No
Other heel pain (please describe)	Achilles tendinopathy	Yes	No	Yes	No	Yes	Yes
Other heel pain (please describe)	Antero- Lateral ankle impingement	No	No	Yes	No	No	No
Other heel pain (please describe)	tendonopathy	Yes	No	Yes	No	No	No
Other heel pain (please describe)	Tendonopathy	No	No	Yes	Yes	No	No
Other heel pain (please describe)	tarsal coalition	No	No	Yes	No	Yes	No
Other knee pain (please describe)	JIA							No	Yes	No	No	Yes	Yes	No
Other knee pain (please describe)	Patella ligament overuse bilaterally							No	No	Yes	Yes	Yes	No	Yes
Other knee pain (please describe)	Chrondomalcia Patella							No	No	Yes	Yes	No	No	Yes
Other knee pain (please describe)	PFJ Syndrome							Yes	No	Yes	Yes	No	No	Yes
TIb Tub A								Yes	No	Yes	Yes	Yes	Yes	Yes
TIb Tub A								No	No	Yes	Yes	Yes	Yes	Yes
TIb Tub A								Yes	No	Yes	Yes	Yes	Yes	Yes
TIb Tub A								No	No	Yes	Yes	Yes	Yes	Yes
TIb Tub A								No	Yes	Yes	Yes	Yes	No	Yes
TIb Tub A								No	Yes	Yes	Yes	Yes	Yes	Yes
TIb Tub A								No	No	Yes	Yes	Yes	Yes	Yes
TIb Tub A								Yes	No	Yes	Yes	Yes	Yes	Yes
TIb Tub A								Yes	No	Yes	Yes	Yes	Yes	Yes
TIb Tub A								No	No	Yes	Yes	Yes	Yes	Yes
TIb Tub A								No	No	Yes	Yes	Yes	Yes	Yes
TIb Tub A								No	No	Yes	Yes	Yes	Yes	Yes
